# Supplementary material for: Integration of palliative rehabilitation in cancer care: a multinational mixed method study
Source: BMC Palliat Care. 2024 Nov 18;23:267. doi: 10.1186/s12904-024-01586-1 (PMC11572245; doi:10.1186/s12904-024-01586-1)
Supplement: Supplementary file 1 — Supplementary Material 1 [file 12904_2024_1586_MOESM1_ESM.xls]

## Sheet: Data extraction
Country	Document title	Full reference	Date of publication	Publisher	Source (i.e. electronic database, website etc)	URL	Document type (find type in the list)	Document type- if not listed (free text)	Summary of document type and objective	Is the term 'rehabilitation' used in the document?	How many times?	IF YES (the term rehabilitation is used): Descriptions of context in which term is used (see 'Read Me' tab)	IF NO (the term rehabilitation is not used): Are there other terms, relevant to the definition of palliative cancer rehabilitation, that is used in the documents?	IF YES (other relevant terms are used) Descriptions of term(s) used and context in which term is used (see 'Read Me' tab)	Notes
Norway	Living with cancer. National Cancer Strategy 2018-2022		2018-04-01	Ministry of Health and Care Services	Government website	https://www.regjeringen.no/contentassets/266bf1eec38940888a589ec86d79da20/regjeringens_kreftstrategi_180418.pdf	Strategy	Not relevant	National strategy to provide directives for cancer care in Norway for the period 2018-2022. Describes 5 Objectives to guide cancer care: 1. A more patientoriented cancer care; 2. Norway as a laeding country to provide good care pathways; 3. Norway as a leading country within cancer prevention.; 4. More people should survive cancer and live longer with cancer; 5. Best possible quality of life for …	Yes	26	1. Page 5. In table of content, linked to objective 5 2 and 3. Page 6. Mentioned two times for same purpose: In a paragraph that that mention the goals for the previous cancer strategy (2006.2009). Rehabiliation is listed as one of target areas for strategy, alongside other target areas, including palliativ care. Second mention is in a citation where rehabilitation is in the title of previous str…	Not assessed here as rehabilitation is used multiple times.	Not relevant, but if this column is used, follow same extraction method as for rehabilitation in colum M.	This is an examle to show the type of extractions and descriptions we wish that you include here. Feel free to use this column as a log of your comments or thoughts throughout the extraction, or to report of any challenges related to the document or the extraction of data from it. Tip. To get a line break in Excel, set the cursor where you want to break, and click ALT+ENTER TIP. If you are search…

## Sheet: Definitions terms
Term list:
Type of document
Policy	a high-level overall plan embracing the general goals and acceptable procedures especially of a governmental body e.g. a health care policy
Policy directive	a policy directive might describe how to set up a health care policy
Strategy	a step by step plan on how to meet the objectives/goals(mission set by the organisation
Official statement or decleration	an order or proclamation issued by a person in authority e.g. the prime minister, minister of health, director etc.
Guideline	a general rule, principle, or piece of advice
White paper	a document that is drawn up by a government to inform authorities on the work carried out in a particular field and future policy.
Care pathway	are also known as clinical pathways, integrated care pathways, case management plans or care maps to guide descision making and organisation of care for a well - defined group
Other (please specify)	If non of the other options apply and the document is still considered relevant to include (please specifiy type in next column)
Yes
No
Not relevant
